# Supplementary material for: EGFR inhibitors identified as a potential treatment for chordoma in a focused compound screen
Source: J Pathol. 2016 May 31;239(3):320–34. doi: 10.1002/path.4729 (PMC4922416; doi:10.1002/path.4729)
Supplement: Supplementary file 13 — Table S6. Enrichment in pathways of targets of non‐EGFR hit compounds. Results for the key targets (n = 5) are displayed in Sheet 1; results, including targets of structurally closely related compounds (n = 13), are given in Sheet 2 [file PATH-239-320-s002.docx]

## Sheet: MSigDB analysis 5 genes
Suppl. Table 6. Enrichment in pathways of targets of non-EGFR hit compounds
# genes in comparison: 5
Gene Set Name	# Genes in Gene Set (K)	Description	# Genes in Overlap (k)	k/K	p-value	FDR q-value	Genes					# Compounds
KEGG_COLORECTAL_CANCER	62	Colorectal cancer	4	0.0645	1.5e-11	9.73e-09	AKT1	PIK3CA	BRAF	TGFBR1		4
PID_VEGFR1_2_PATHWAY	69	Signaling events mediated by VEGFR1 and VEGFR2	4	0.058	2.32e-11	9.73e-09	AKT1	PIK3CA	BRAF		KDR	4
KEGG_PANCREATIC_CANCER	70	Pancreatic cancer	4	0.0571	2.46e-11	9.73e-09	AKT1	PIK3CA	BRAF	TGFBR1		4
KEGG_CHRONIC_MYELOID_LEUKEMIA	73	Chronic myeloid leukemia	4	0.0548	2.93e-11	9.73e-09	AKT1	PIK3CA	BRAF	TGFBR1		4
KEGG_FOCAL_ADHESION	201	Focal adhesion	4	0.0199	1.77e-09	4.71e-07	AKT1	PIK3CA	BRAF		KDR	4
ST_ADRENERGIC	36	Adrenergic Pathway	3	0.0833	4.41e-09	9.77e-07	AKT1	PIK3CA	BRAF			3
ST_DIFFERENTIATION_PATHWAY_IN_PC12_CELLS	45	Differentiation Pathway in PC12 Cells; this is a specific case of PAC1 Receptor Pathway.	3	0.0667	8.76e-09	1.66e-06	AKT1	PIK3CA	BRAF			3
KEGG_PATHWAYS_IN_CANCER	328	Pathways in cancer	4	0.0122	1.27e-08	1.81e-06	AKT1	PIK3CA	BRAF	TGFBR1		4
KEGG_ENDOMETRIAL_CANCER	52	Endometrial cancer	3	0.0577	1.36e-08	1.81e-06	AKT1	PIK3CA	BRAF			3
KEGG_MTOR_SIGNALING_PATHWAY	52	mTOR signaling pathway	3	0.0577	1.36e-08	1.81e-06	AKT1	PIK3CA	BRAF			3
KEGG_NON_SMALL_CELL_LUNG_CANCER	54	Non-small cell lung cancer	3	0.0556	1.53e-08	1.85e-06	AKT1	PIK3CA	BRAF			3
KEGG_ACUTE_MYELOID_LEUKEMIA	60	Acute myeloid leukemia	3	0.05	2.11e-08	2.34e-06	AKT1	PIK3CA	BRAF			3
KEGG_GLIOMA	65	Glioma	3	0.0462	2.69e-08	2.76e-06	AKT1	PIK3CA	BRAF			3
KEGG_RENAL_CELL_CARCINOMA	70	Renal cell carcinoma	3	0.0429	3.38e-08	3.13e-06	AKT1	PIK3CA	BRAF			3
KEGG_MELANOMA	71	Melanoma	3	0.0423	3.53e-08	3.13e-06	AKT1	PIK3CA	BRAF			3
PID_AVB3_INTEGRIN_PATHWAY	75	Integrins in angiogenesis	3	0.04	4.16e-08	3.39e-06	AKT1	PIK3CA			KDR	3
KEGG_VEGF_SIGNALING_PATHWAY	76	VEGF signaling pathway	3	0.0395	4.34e-08	3.39e-06	AKT1	PIK3CA			KDR	3
ST_INTEGRIN_SIGNALING_PATHWAY	82	Integrin Signaling Pathway	3	0.0366	5.46e-08	4.04e-06	AKT1	PIK3CA	BRAF			3
KEGG_PROGESTERONE_MEDIATED_OOCYTE_MATURATION	86	Progesterone-mediated oocyte maturation	3	0.0349	6.31e-08	4.35e-06	AKT1	PIK3CA	BRAF			3
KEGG_ERBB_SIGNALING_PATHWAY	87	ErbB signaling pathway	3	0.0345	6.54e-08	4.35e-06	AKT1	PIK3CA	BRAF			3
KEGG_PROSTATE_CANCER	89	Prostate cancer	3	0.0337	7e-08	4.43e-06	AKT1	PIK3CA	BRAF			3
PID_ERBB1_DOWNSTREAM_PATHWAY	105	ErbB1 downstream signaling	3	0.0286	1.16e-07	6.98e-06	AKT1	PIK3CA	BRAF			3
REACTOME_SIGNALING_BY_FGFR	112	Genes involved in Signaling by FGFR	3	0.0268	1.4e-07	8.12e-06	AKT1	PIK3CA	BRAF			3
KEGG_NEUROTROPHIN_SIGNALING_PATHWAY	126	Neurotrophin signaling pathway	3	0.0238	2e-07	1.09e-05	AKT1	PIK3CA	BRAF			3
REACTOME_SIGNALING_BY_FGFR_IN_DISEASE	127	Genes involved in Signaling by FGFR in disease	3	0.0236	2.05e-07	1.09e-05	AKT1	PIK3CA	BRAF			3
KEGG_INSULIN_SIGNALING_PATHWAY	137	Insulin signaling pathway	3	0.0219	2.58e-07	1.27e-05	AKT1	PIK3CA	BRAF			3
REACTOME_NGF_SIGNALLING_VIA_TRKA_FROM_THE_PLASMA_MEMBRANE	137	Genes involved in NGF signalling via TRKA from the plasma membrane	3	0.0219	2.58e-07	1.27e-05	AKT1	PIK3CA	BRAF			3
BIOCARTA_TRKA_PATHWAY	12	Trka Receptor Signaling Pathway	2	0.1667	6.25e-07	2.97e-05	AKT1	PIK3CA				2
KEGG_CHEMOKINE_SIGNALING_PATHWAY	190	Chemokine signaling pathway	3	0.0158	6.91e-07	3.17e-05	AKT1	PIK3CA	BRAF			3
BIOCARTA_LONGEVITY_PATHWAY	15	The IGF-1 Receptor and Longevity	2	0.1333	9.94e-07	4.41e-05	AKT1	PIK3CA				2
REACTOME_SIGNALLING_BY_NGF	217	Genes involved in Signalling by NGF	3	0.0138	1.03e-06	4.42e-05	AKT1	PIK3CA	BRAF			3
BIOCARTA_ACH_PATHWAY	16	Role of nicotinic acetylcholine receptors in the regulation of apoptosis	2	0.125	1.14e-06	4.58e-05	AKT1	PIK3CA				2
BIOCARTA_BCELLSURVIVAL_PATHWAY	16	B Cell Survival Pathway	2	0.125	1.14e-06	4.58e-05	AKT1	PIK3CA				2
BIOCARTA_HCMV_PATHWAY	17	Human Cytomegalovirus and Map Kinase Pathways	2	0.1176	1.29e-06	4.76e-05	AKT1	PIK3CA				2
SA_PTEN_PATHWAY	17	PTEN is a tumor suppressor that dephosphorylates the lipid messenger phosphatidylinositol triphosphate.	2	0.1176	1.29e-06	4.76e-05	AKT1	PIK3CA				2
SA_TRKA_RECEPTOR	17	The TrkA receptor binds nerve growth factor to activate MAP kinase pathways and promote cell growth.	2	0.1176	1.29e-06	4.76e-05	AKT1	PIK3CA				2
BIOCARTA_ERK5_PATHWAY	18	Role of Erk5 in Neuronal Survival	2	0.1111	1.45e-06	5.07e-05	AKT1	PIK3CA				2
BIOCARTA_PTEN_PATHWAY	18	PTEN dependent cell cycle arrest and apoptosis	2	0.1111	1.45e-06	5.07e-05	AKT1	PIK3CA				2
BIOCARTA_IGF1MTOR_PATHWAY	20	Skeletal muscle hypertrophy is regulated via AKT/mTOR pathway	2	0.1	1.8e-06	6.13e-05	AKT1	PIK3CA				2
KEGG_MAPK_SIGNALING_PATHWAY	267	MAPK signaling pathway	3	0.0112	1.92e-06	6.24e-05	AKT1		BRAF	TGFBR1		3
BIOCARTA_TFF_PATHWAY	21	Trefoil Factors Initiate Mucosal Healing	2	0.0952	1.99e-06	6.24e-05	AKT1	PIK3CA				2
PID_ECADHERIN_KERATINOCYTE_PATHWAY	21	E-cadherin signaling in keratinocytes	2	0.0952	1.99e-06	6.24e-05	AKT1	PIK3CA				2
BIOCARTA_AKT_PATHWAY	22	AKT Signaling Pathway	2	0.0909	2.19e-06	6.24e-05	AKT1	PIK3CA				2
BIOCARTA_GCR_PATHWAY	22	Corticosteroids and cardioprotection	2	0.0909	2.19e-06	6.24e-05	AKT1	PIK3CA				2
PID_HEDGEHOG_2PATHWAY	22	Signaling events mediated by the Hedgehog family	2	0.0909	2.19e-06	6.24e-05	AKT1	PIK3CA				2
REACTOME_CD28_DEPENDENT_PI3K_AKT_SIGNALING	22	Genes involved in CD28 dependent PI3K/Akt signaling	2	0.0909	2.19e-06	6.24e-05	AKT1	PIK3CA				2
BIOCARTA_CTCF_PATHWAY	23	CTCF: First Multivalent Nuclear Factor	2	0.087	2.39e-06	6.24e-05		PIK3CA		TGFBR1		2
BIOCARTA_GLEEVEC_PATHWAY	23	Inhibition of Cellular Proliferation by Gleevec	2	0.087	2.39e-06	6.24e-05	AKT1	PIK3CA				2
BIOCARTA_IGF1R_PATHWAY	23	Multiple antiapoptotic pathways from IGF-1R signaling lead to BAD phosphorylation	2	0.087	2.39e-06	6.24e-05	AKT1	PIK3CA				2
BIOCARTA_MTOR_PATHWAY	23	mTOR Signaling Pathway	2	0.087	2.39e-06	6.24e-05	AKT1	PIK3CA				2
Footnote to Suppl. Table 6: # = number; FDR = False Discovery Rate

## Sheet: MSigDB analysis 13 genes
Suppl. Table 6. Enrichment in pathways of targets of non-EGFR hit compounds
# genes in comparison: 13
Gene Set Name	# Genes in Gene Set	Description	# Genes in Overlap	k/K	p-value	FDR q-value	Genes													Hit Compounds					# Compounds
PID_VEGFR1_2_PATHWAY	69	Signaling events mediated by VEGFR1 and VEGFR2	7	0.1014	2.14e-17	2.85e-14	SRC	AKT1	ROCK1	PRKACA	PIK3CA	BRAF	KDR							GSK1660437A	GSK1307810A	GDC-0941	GW876731X	GW410563A	5
PID_TXA2PATHWAY	57	Thromboxane A2 receptor signaling	6	0.1053	4.73e-15	3.15e-12	SRC	AKT1	ROCK1	PRKACA				LYN	LCK					GSK1660437A	GSK1307810A		GW876731X		3
ST_INTEGRIN_SIGNALING_PATHWAY	82	Integrin Signaling Pathway	6	0.0732	4.55e-14	2.02e-11	SRC	AKT1	ROCK1		PIK3CA	BRAF				ACTR2				GSK1660437A	GSK1307810A	GDC-0941	GW876731X		4
REACTOME_CD28_CO_STIMULATION	32	Genes involved in CD28 co-stimulation	5	0.1562	1.51e-13	5.03e-11	SRC	AKT1			PIK3CA			LYN	LCK					GSK1660437A	GSK1307810A	GDC-0941			3
PID_AMB2_NEUTROPHILS_PATHWAY	41	amb2 Integrin signaling	5	0.122	5.62e-13	1.49e-10	SRC	AKT1	ROCK1					LYN	LCK					GSK1660437A	GSK1307810A		GW876731X		3
PID_PDGFRB_PATHWAY	129	PDGFR-beta signaling pathway	6	0.0465	7.34e-13	1.63e-10	SRC				PIK3CA	BRAF		LYN	LCK	ACTR2				GSK1660437A		GDC-0941			2
SIG_CHEMOTAXIS	45	Genes related to chemotaxis	5	0.1111	9.15e-13	1.74e-10		AKT1	ROCK1		PIK3CA					ACTR2	BTK			GSK1660437A	GSK1307810A	GDC-0941	GW876731X		4
PID_PI3KCI_PATHWAY	49	Class I PI3K signaling events	5	0.102	1.43e-12	2.37e-10	SRC				PIK3CA			LYN	LCK		BTK			GSK1660437A		GDC-0941			2
PID_PTP1B_PATHWAY	52	Signaling events mediated by PTP1B	5	0.0962	1.95e-12	2.87e-10	SRC	AKT1			PIK3CA			LYN	LCK					GSK1660437A	GSK1307810A	GDC-0941			3
REACTOME_COSTIMULATION_BY_THE_CD28_FAMILY	63	Genes involved in Costimulation by the CD28 family	5	0.0794	5.25e-12	6.99e-10	SRC	AKT1			PIK3CA			LYN	LCK					GSK1660437A	GSK1307810A	GDC-0941			3
KEGG_CHEMOKINE_SIGNALING_PATHWAY	190	Chemokine signaling pathway	6	0.0316	7.73e-12	9.34e-10		AKT1	ROCK1	PRKACA	PIK3CA	BRAF		LYN						GSK1660437A	GSK1307810A	GDC-0941	GW876731X		4
KEGG_FOCAL_ADHESION	201	Focal adhesion	6	0.0299	1.09e-11	1.2e-09	SRC	AKT1	ROCK1		PIK3CA	BRAF	KDR							GSK1660437A	GSK1307810A	GDC-0941	GW876731X	GW410563A	5
PID_AVB3_INTEGRIN_PATHWAY	75	Integrins in angiogenesis	5	0.0667	1.29e-11	1.32e-09	SRC	AKT1	ROCK1		PIK3CA		KDR							GSK1660437A	GSK1307810A	GDC-0941	GW876731X	GW410563A	5
REACTOME_SIGNALING_BY_SCF_KIT	78	Genes involved in Signaling by SCF-KIT	5	0.0641	1.57e-11	1.5e-09	SRC	AKT1			PIK3CA			LYN	LCK					GSK1660437A	GSK1307810A	GDC-0941			3
REACTOME_CTLA4_INHIBITORY_SIGNALING	21	Genes involved in CTLA4 inhibitory signaling	4	0.1905	2.3e-11	2.04e-09	SRC	AKT1						LYN	LCK					GSK1660437A	GSK1307810A				2
KEGG_ERBB_SIGNALING_PATHWAY	87	ErbB signaling pathway	5	0.0575	2.75e-11	2.29e-09	SRC	AKT1			PIK3CA	BRAF						ERBB4		GSK1660437A	GSK1307810A	GDC-0941			3
REACTOME_ADAPTIVE_IMMUNE_SYSTEM	539	Genes involved in Adaptive Immune System	7	0.013	4.74e-11	3.71e-09	SRC	AKT1		PRKACA	PIK3CA			LYN	LCK		BTK			GSK1660437A	GSK1307810A	GDC-0941			3
REACTOME_SIGNALING_BY_ERBB2	101	Genes involved in Signaling by ERBB2	5	0.0495	5.89e-11	4.33e-09	SRC	AKT1		PRKACA	PIK3CA							ERBB4		GSK1660437A	GSK1307810A	GDC-0941			3
PID_CXCR4_PATHWAY	102	CXCR4-mediated signaling events	5	0.049	6.19e-11	4.33e-09	SRC	AKT1			PIK3CA			LYN	LCK					GSK1660437A	GSK1307810A	GDC-0941			3
PID_GLYPICAN_1PATHWAY	27	Glypican 1 network	4	0.1481	6.73e-11	4.47e-09	SRC							LYN	LCK				TGFBR1	GSK1660437A			GW876731X		2
PID_ERBB1_DOWNSTREAM_PATHWAY	105	ErbB1 downstream signaling	5	0.0476	7.17e-11	4.54e-09	SRC	AKT1			PIK3CA	BRAF				ACTR2				GSK1660437A	GSK1307810A	GDC-0941			3
REACTOME_SIGNALING_BY_FGFR	112	Genes involved in Signaling by FGFR	5	0.0446	9.95e-11	6.02e-09	SRC	AKT1		PRKACA	PIK3CA	BRAF								GSK1660437A	GSK1307810A	GDC-0941			3
PID_EPHRINB_REV_PATHWAY	30	Ephrin B reverse signaling	4	0.1333	1.05e-10	6.07e-09	SRC				PIK3CA			LYN	LCK					GSK1660437A		GDC-0941			2
REACTOME_GPVI_MEDIATED_ACTIVATION_CASCADE	31	Genes involved in GPVI-mediated activation cascade	4	0.129	1.21e-10	6.68e-09		AKT1			PIK3CA			LYN	LCK					GSK1660437A	GSK1307810A	GDC-0941			3
PID_EPHA_FWDPATHWAY	34	EPHA forward signaling	4	0.1176	1.78e-10	9.45e-09	SRC		ROCK1					LYN	LCK					GSK1660437A	GSK1307810A		GW876731X		3
REACTOME_SIGNALING_BY_FGFR_IN_DISEASE	127	Genes involved in Signaling by FGFR in disease	5	0.0394	1.88e-10	9.63e-09	SRC	AKT1		PRKACA	PIK3CA	BRAF								GSK1660437A	GSK1307810A	GDC-0941			3
SIG_PIP3_SIGNALING_IN_B_LYMPHOCYTES	36	Genes related to PIP3 signaling in B lymphocytes	4	0.1111	2.26e-10	1.07e-08		AKT1			PIK3CA			LYN			BTK			GSK1660437A	GSK1307810A	GDC-0941			3
ST_ADRENERGIC	36	Adrenergic Pathway	4	0.1111	2.26e-10	1.07e-08	SRC	AKT1			PIK3CA	BRAF								GSK1660437A	GSK1307810A	GDC-0941			3
REACTOME_NGF_SIGNALLING_VIA_TRKA_FROM_THE_PLASMA_MEMBRANE	137	Genes involved in NGF signalling via TRKA from the plasma membrane	5	0.0365	2.76e-10	1.25e-08	SRC	AKT1		PRKACA	PIK3CA	BRAF								GSK1660437A	GSK1307810A	GDC-0941			3
PID_FAS_PATHWAY	38	FAS (CD95) signaling pathway	4	0.1053	2.83e-10	1.25e-08	SRC	AKT1			PIK3CA						BTK			GSK1660437A	GSK1307810A	GDC-0941			3
ST_B_CELL_ANTIGEN_RECEPTOR	40	B Cell Antigen Receptor	4	0.1	3.5e-10	1.5e-08		AKT1			PIK3CA			LYN			BTK			GSK1660437A	GSK1307810A	GDC-0941			3
PID_ERBB2_ERBB3_PATHWAY	44	ErbB2/ErbB3 signaling events	4	0.0909	5.19e-10	2.16e-08	SRC	AKT1		PRKACA	PIK3CA									GSK1660437A	GSK1307810A	GDC-0941			3
ST_DIFFERENTIATION_PATHWAY_IN_PC12_CELLS	45	Differentiation Pathway in PC12 Cells; this is a specific case of PAC1 Receptor Pathway.	4	0.0889	5.7e-10	2.3e-08	SRC	AKT1			PIK3CA	BRAF								GSK1660437A	GSK1307810A	GDC-0941			3
SIG_BCR_SIGNALING_PATHWAY	46	Members of the BCR signaling pathway	4	0.087	6.24e-10	2.44e-08		AKT1			PIK3CA			LYN			BTK			GSK1660437A	GSK1307810A	GDC-0941			3
PID_SHP2_PATHWAY	58	SHP2 signaling	4	0.069	1.62e-09	6.15e-08				PRKACA	PIK3CA		KDR		LCK					GSK1660437A	GSK1307810A	GDC-0941		GW410563A	4
REACTOME_HEMOSTASIS	466	Genes involved in Hemostasis	6	0.0129	1.7e-09	6.28e-08	SRC	AKT1		PRKACA	PIK3CA			LYN	LCK					GSK1660437A	GSK1307810A	GDC-0941			3
REACTOME_PECAM1_INTERACTIONS	10	Genes involved in PECAM1 interactions	3	0.3	2.12e-09	7.13e-08	SRC							LYN	LCK					GSK1660437A					1
KEGG_COLORECTAL_CANCER	62	Colorectal cancer	4	0.0645	2.13e-09	7.13e-08		AKT1			PIK3CA	BRAF							TGFBR1	GSK1660437A	GSK1307810A	GDC-0941	GW876731X		4
PID_FCER1_PATHWAY	62	Fc-epsilon receptor I signaling in mast cells	4	0.0645	2.13e-09	7.13e-08		AKT1			PIK3CA			LYN			BTK			GSK1660437A	GSK1307810A	GDC-0941			3
REACTOME_IMMUNE_SYSTEM	933	Genes involved in Immune System	7	0.0075	2.14e-09	7.13e-08	SRC	AKT1		PRKACA	PIK3CA			LYN	LCK		BTK			GSK1660437A	GSK1307810A	GDC-0941			3
REACTOME_PLATELET_ACTIVATION_SIGNALING_AND_AGGREGATION	208	Genes involved in Platelet activation, signaling and aggregation	5	0.024	2.26e-09	7.34e-08	SRC	AKT1			PIK3CA			LYN	LCK					GSK1660437A	GSK1307810A	GDC-0941			3
PID_BCR_5PATHWAY	65	BCR signaling pathway	4	0.0615	2.58e-09	8.17e-08		AKT1			PIK3CA			LYN			BTK			GSK1660437A	GSK1307810A	GDC-0941			3
REACTOME_SIGNALLING_BY_NGF	217	Genes involved in Signalling by NGF	5	0.023	2.8e-09	8.65e-08	SRC	AKT1		PRKACA	PIK3CA	BRAF								GSK1660437A	GSK1307810A	GDC-0941			3
KEGG_PANCREATIC_CANCER	70	Pancreatic cancer	4	0.0571	3.49e-09	1.03e-07		AKT1			PIK3CA	BRAF							TGFBR1	GSK1660437A	GSK1307810A	GDC-0941	GW876731X		4
PID_CDC42_PATHWAY	70	CDC42 signaling events	4	0.0571	3.49e-09	1.03e-07	SRC				PIK3CA	BRAF				ACTR2				GSK1660437A		GDC-0941			2
KEGG_CHRONIC_MYELOID_LEUKEMIA	73	Chronic myeloid leukemia	4	0.0548	4.14e-09	1.2e-07		AKT1			PIK3CA	BRAF							TGFBR1	GSK1660437A	GSK1307810A	GDC-0941	GW876731X		4
KEGG_B_CELL_RECEPTOR_SIGNALING_PATHWAY	75	B cell receptor signaling pathway	4	0.0533	4.62e-09	1.31e-07		AKT1			PIK3CA			LYN			BTK			GSK1660437A	GSK1307810A	GDC-0941			3
KEGG_VEGF_SIGNALING_PATHWAY	76	VEGF signaling pathway	4	0.0526	4.88e-09	1.35e-07	SRC	AKT1			PIK3CA		KDR							GSK1660437A	GSK1307810A	GDC-0941		GW410563A	4
KEGG_FC_EPSILON_RI_SIGNALING_PATHWAY	79	Fc epsilon RI signaling pathway	4	0.0506	5.71e-09	1.55e-07		AKT1			PIK3CA			LYN			BTK			GSK1660437A	GSK1307810A	GDC-0941			3
KEGG_PROGESTERONE_MEDIATED_OOCYTE_MATURATION	86	Progesterone-mediated oocyte maturation	4	0.0465	8.07e-09	2.15e-07		AKT1		PRKACA	PIK3CA	BRAF								GSK1660437A	GSK1307810A	GDC-0941			3
Footnote to Suppl. Table 6: # = number; FDR = False Discovery Rate

## Sheet: Gene Info
Suppl. Table 6. Enrichment in pathways of targets of non-EGFR hit compounds
Entrez Gene Id	Gene Symbol	Gene Description	Aliases	Compound
673	BRAF	v-raf murine sarcoma viral oncogene homolog B1		GSK1660437A
3932	LCK	lymphocyte-specific protein tyrosine kinase		GSK1660437A
4067	LYN	v-yes-1 Yamaguchi sarcoma viral related oncogene homolog		GSK1660437A
6714	SRC	v-src sarcoma (Schmidt-Ruppin A-2) viral oncogene homolog (avian)	Src1	GSK1660437A
10097	ACTR2	Activin A Receptor, Type IIB	ActR2	GSK1660437A
7046	TGFBR1	transforming growth factor, beta receptor 1	ALK5	GSK1660437A, GW876731X
2066	ERBB4	V-Erb-B2 Avian Erythroblastic Leukemia Viral Oncogene Homolog 4	HER4	GSK1660437A
695	BTK	Bruton Agammaglobulinemia Tyrosine Kinase	AGMX1	GSK1660437A
207	AKT1	v-akt murine thymoma viral oncogene homolog 1	AKT	GSK1307810A
5566	PRKACA	protein kinase, cAMP-dependent, catalytic, alpha	PKA; PKC-Alpha	GSK1307810A
6093	ROCK1	Rho-associated, coiled-coil containing protein kinase 1		GSK1307810A, GW876731X
5290	PIK3CA	phosphoinositide-3-kinase, catalytic, alpha polypeptide		GDC-0941
3791	KDR	kinase insert domain receptor (a type III receptor tyrosine kinase)	VEGFR2	GW410563A
Footnote to Suppl. Table 6: Key targets are indicated in bold letters
